# Supplementary material for: Thimerosal Inhibits Tumor Malignant Progression through Direct Action and Enhancing the Efficacy of PD-1-Based Immunotherapy
Source: Oncol Res. 2026 Jan 19;34(2):20. doi: 10.32604/or.2025.071902 (PMC12848756; doi:10.32604/or.2025.071902)
Supplement: Supplementary file 1 [file OncolRes-34-71902-s001.zip]

Archive with 15 entries (14 files):
- OR_71902-s001/
- OR_71902-s001/B16F10-STR.pdf
- OR_71902-s001/CT26-STR.pdf
- OR_71902-s001/DLD-1-STR.pdf
- OR_71902-s001/HCT-8-STR.pdf
- OR_71902-s001/HCT116-STR.pdf
- OR_71902-s001/HCT15-STR.pdf
- OR_71902-s001/HT29-STR.pdf
- OR_71902-s001/LOVO-STR.pdf
- OR_71902-s001/LS_174T-STR.pdf
- OR_71902-s001/MC38-STR.pdf
- OR_71902-s001/NCM460-STR.pdf
- OR_71902-s001/RKO-STR.pdf
- OR_71902-s001/SW480-STR.pdf
- OR_71902-s001/SW620-STR.pdf
